# Supplementary material for: BMP4 drives primed to naïve transition through PGC-like state
Source: Nat Commun. 2022 May 19;13:2756. doi: 10.1038/s41467-022-30325-4 (PMC9120449; doi:10.1038/s41467-022-30325-4)
Supplement: Supplementary file 4 — Supplementary Data 1 [file 41467_2022_30325_MOESM4_ESM.xlsx]

## Sheet: Sheet1
Primers for RT-qPCR used in this research
Genes	Direction	Sequence
mGapdh	Forward	aactttggcattgtggaagggctca
mGapdh	Reverse	ttggcagcaccagtggatgcaggga
mPrdm1	Forward	aagtgtgcccagtgtcacaa
mPrdm1	Reverse	ctgcattgtcgctgatgtcg
mDppa3	Forward	tgtggagaacaagagtga
mDppa3	Reverse	ctcaatccgaacaagtctt
mNanos3	Forward	gggctacacttctgtctactgc
mNanos3	Reverse	ttcctgccacttttggaacct
mIfitm1	Forward	gacagccaccacaatcaacat
mIfitm1	Reverse	cccaggcagcagaagttcat
mIfitm3	Forward	cccccaaactacgaaagaatca
mIfitm3	Reverse	accatcttccgatccctagac
mPlac1	Forward	ctgtcttagtcgccttcatgc
mPlac1	Reverse	tgaaccaatctgtcgagcaca
mGata2	Forward	caccccgccgtattgaatg
mGata2	Reverse	cctgcgagtcgagatggttg
mPrdm14	Forward	tacctgtgttcaacctgtg
mPrdm14	Reverse	tgagtgctgtctgatgtg
mTfap2c	Forward	ctcacgtctctcgtggaagg
mTfap2c	Reverse	gtcccccaagatgtggtctc
mKlf4	Forward	ctgatgggcaagttgtg
mKlf4	Reverse	taacactgatgaccgaagg
mTbx3	Forward	agatccggttatccctgggac
mTbx3	Reverse	cagcagcccccactaactg
mKlf2	Forward	gagcctatcttgccgtccttt
mKlf2	Reverse	cacgttgtttaggtcctcatcc
mNr5a2	Forward	tgtgtggcgataaagtgtctg
mNr5a2	Reverse	tcgacagtagggacatcgttt
mPeg10	Forward	tgcttgcacagagctacagtc
mPeg10	Reverse	agtttgggataggggctgct
mPhlda2	Forward	ctccgacgagatcctttgcg
mPhlda2	Reverse	acacgtacttagaggtgtgctc
mDnmt3a	Forward	gagggaactgagaccccac
mDnmt3a	Reverse	ctggaaggtgagtcttggca
mDnmt3b	Forward	cgttaatgggaacttcagtgacc
mDnmt3b	Reverse	ctgcgtgtaattcagaaggct
mUhrf1	Forward	ccacaccgtgaactctctgtc
mUhrf1	Reverse	aggcgcacatcataatcgaag
mOct4	Forward	cattgagaaccgtgtgag
mOct4	Reverse	tgagtgatctgctgtagg
mSox2	Forward	agggctgggagaaagaagag
mSox2	Reverse	ccgcgattgttgtgattagt
mOtx2	Forward	tatctaaagcaaccgccttacg
mOtx2	Reverse	aagtccatacccgaagtggtc
mNanog	Forward	ctcaagtcctgaggctgaca
mNanog	Reverse	tgaaacctgtccttgagtgc
mFgf5	Forward	ctgtactgcagagtgggcatcgg
mFgf5	Reverse	gacttctgcgaggctgcgacagg
