# Supplementary material for: BMP4 drives primed to naïve transition through PGC-like state
Source: Nat Commun. 2022 May 19;13:2756. doi: 10.1038/s41467-022-30325-4 (PMC9120449; doi:10.1038/s41467-022-30325-4)
Supplement: Supplementary file 5 — Supplementary Data 2 [file 41467_2022_30325_MOESM5_ESM.xlsx]

## Sheet: Sheet1
Primers for CRISPR/Cas9 used in this research
Primer names	Sequence	Description
Gata2-sg-PF1	caccgtgctgcgcattcaatacgg	gRNA for establishing Gata2-tdTomato reporter
Gata2-sg-PR1	aaacccgtattgaatgcgcagcac	gRNA for establishing Gata2-tdTomato reporter
Gata2-sg-PF3	caccgctgcgcattcaatacggcg	gRNA for establishing Gata2-tdTomato reporter
Gata2-sg-PR3	aaaccgccgtattgaatgcgcagc	gRNA for establishing Gata2-tdTomato reporter
Prdm1-sgL1-PF	caccgctaacgcctctcactccgga	gRNA for establishing Prdm1-knockout cells
Prdm1-sgL1-PR	aaactccggagtgagaggcgttagc	gRNA for establishing Prdm1-knockout cells
Prdm1-sgL2-PF	caccgacgcctctcactccggaggg	gRNA for establishing Prdm1-knockout cells
Prdm1-sgL2-PR	aaacccctccggagtgagaggcgtc	gRNA for establishing Prdm1-knockout cells
Prdm1-sgR1-PF	caccgccagatctgcaaagctccgc	gRNA for establishing Prdm1-knockout cells
Prdm1-sgR1-PR	aaacgcggagctttgcagatctggc	gRNA for establishing Prdm1-knockout cells
Prdm1-sgR2-PF	caccgatgtacaagcaatttgctaa	gRNA for establishing Prdm1-knockout cells
Prdm1-sgR2-PR	aaacttagcaaattgcttgtacatc	gRNA for establishing Prdm1-knockout cells
Gata3-sgL1-F	caccgcttccaaactcttacgactg	gRNA for establishing Gata3-knockout cells
Gata3-sgL1-R	aaaccagtcgtaagagtttggaagc	gRNA for establishing Gata3-knockout cells
Gata3-sgL2-F	caccgctaggtaacatagatcagga	gRNA for establishing Gata3-knockout cells
Gata3-sgL2-R	aaactcctgatctatgttacctagc	gRNA for establishing Gata3-knockout cells
Gata3-sgR1-F	caccgaaggattcctagttatcaag	gRNA for establishing Gata3-knockout cells
Gata3-sgR1-R	aaaccttgataactaggaatccttc	gRNA for establishing Gata3-knockout cells
Gata3-sgR2-F	caccgctcacgccatggagagtgag	gRNA for establishing Gata3-knockout cells
Gata3-sgR2-R	aaacctcactctccatggcgtgagc	gRNA for establishing Gata3-knockout cells
Gata6-sgL2-F	caccgcaagggatcccggacaacta	gRNA for establishing Gata6-knockout cells
Gata6-sgL2-R	aaactagttgtccgggatcccttgc	gRNA for establishing Gata6-knockout cells
Gata6-sgL8-F	caccggatctggcgcgctttgcag	gRNA for establishing Gata6-knockout cells
Gata6-sgL8-R	aaacctgcaaagcgcgccagatcc	gRNA for establishing Gata6-knockout cells
Gata6-sgR1-F	caccgtaactactcacgaagcgccc	gRNA for establishing Gata6-knockout cells
Gata6-sgR1-R	aaacgggcgcttcgtgagtagttac	gRNA for establishing Gata6-knockout cells
Gata6-sgR9-F	caccgtgcacgaagtgggataggg	gRNA for establishing Gata6-knockout cells
Gata6-sgR9-R	aaacccctatcccacttcgtgcac	gRNA for establishing Gata6-knockout cells
Gata2-sgL1-F	caccgtattaagggagacccacccc	gRNA for establishing Gata2-knockout cells
Gata2-sgL1-R	aaacggggtgggtctcccttaatac	gRNA for establishing Gata2-knockout cells
Gata2-sgL2-F	caccgttacccggaaaaggaactga	gRNA for establishing Gata2-knockout cells
Gata2-sgL2-R	aaactcagttccttttccgggtaac	gRNA for establishing Gata2-knockout cells
Gata2-sgR3-F	caccgagggaccgggtacctgtgat	gRNA for establishing Gata2-knockout cells
Gata2-sgR3-R	aaacatcacaggtacccggtccctc	gRNA for establishing Gata2-knockout cells
Gata2-sgR4-F	caccgtgatctgggaacaaccatg	gRNA for establishing Gata2-knockout cells
Gata2-sgR4-R	aaaccatggttgttcccagatcac	gRNA for establishing Gata2-knockout cells
