# Supplementary material for: BMP4 drives primed to naïve transition through PGC-like state
Source: Nat Commun. 2022 May 19;13:2756. doi: 10.1038/s41467-022-30325-4 (PMC9120449; doi:10.1038/s41467-022-30325-4)
Supplement: Supplementary file 6 — Supplementary Data 3 [file 41467_2022_30325_MOESM6_ESM.xlsx]

## Sheet: Sheet1
Primers for Bisulfite Sequencing used in this research
Primer names	Sequence	Description
Snrpn-outside-PF	tatgtaatatgatatagtttagaaattag	Primer used to amplify differentially methylated region of Snrpn.
Snrpn-outside-PR	aataaacccaaatctaaaatattttaatc	Primer used to amplify differentially methylated region of Snrpn.
Snrpn-inside-PF	aatttgtgtgatgtttgtaattatttgg	Primer used to amplify differentially methylated region of Snrpn.
Snrpn-inside-PR	ataaaatacactttcactactaaaatcc	Primer used to amplify differentially methylated region of Snrpn.
H19-outside-PF	gagtatttaggaggtataagaatt	Primer used to amplify differentially methylated region of H19.
H19-outside-PR	atcaaaaactaacataaacccct	Primer used to amplify differentially methylated region of H19.
H19-inside-PF	gtaaggagattatgtttatttttgg	Primer used to amplify differentially methylated region of H19.
H19-inside-PR	cctcattaatcccataactat	Primer used to amplify differentially methylated region of H19.
Peg1-outside-PF	gatttgggatataaaaggttaatgag	Primer used to amplify differentially methylated region of Peg1.
Peg1-outside-PR	tcattaaaaacacaaacctcctttac	Primer used to amplify differentially methylated region of Peg1.
Peg1-inside-PF	ttttagattttgagggttttaggttg	Primer used to amplify differentially methylated region of Peg1.
Peg1-inside-PR	aatcccttaaaaatcatctttcacac	Primer used to amplify differentially methylated region of Peg1.
Peg3-outside-PF	tgataatagtagtttgattggtaggg	Primer used to amplify differentially methylated region of Peg3.
Peg3-outside-PR	taattcacacctaaaaccctaaaacc	Primer used to amplify differentially methylated region of Peg3.
Peg3-inside-PF	ttttgtagaggattttgataaggagg	Primer used to amplify differentially methylated region of Peg3.
Peg3-inside-PR	aaataccactttaaatccctatcacc	Primer used to amplify differentially methylated region of Peg3.
