# Supplementary material for: BMP4 drives primed to naïve transition through PGC-like state
Source: Nat Commun. 2022 May 19;13:2756. doi: 10.1038/s41467-022-30325-4 (PMC9120449; doi:10.1038/s41467-022-30325-4)
Supplement: Supplementary file 8 — Source Data [file 41467_2022_30325_MOESM8_ESM.xlsx]

## Sheet: Fig. 2j
		Exp.1	Exp.2
		Relative expression to Gapdh
Prdm1	unsorting	0.001614	0.00372124
	c-Kit+	0.00568	0.00628009
	c-Kit-	0.000927	0.000478233
Dppa3	unsorting	0.00464534	0.00634572
	c-Kit+	0.0289559	0.0209777
	c-Kit-	0.000395235	0.000272775
Nanos3	unsorting	0.00297066	0.00492726
	c-Kit+	0.0221738	0.0150928
	c-Kit-	0.000104081	8.05364e-05
Ifitm1	unsorting	0.0937524	0.117034
	c-Kit+	0.31864	0.272627
	c-Kit-	0.0383402	0.041092
Ifitm3	unsorting	0.167822	0.183646
	c-Kit+	0.386891	0.308855
	c-Kit-	0.0745835	0.0947323
Plac1	unsorting	0.029462	0.0579118
	c-Kit+	0.0021299	0.00344806
	c-Kit-	0.0542212	0.0727958
Gata2	unsorting	0.068631	0.0676859
	c-Kit+	0.006434	0.00454974
	c-Kit-	0.08362	0.0893121

## Sheet: Fig. 3d
		Exp.1	Exp.2	Exp.3
		Relative expression to Gapdh
Prdm1	EpiSC	6.08e-05	0.000114	9e-05
	BV+SC+	0.014833	0.01384	0.013415
	ESC	0.000247	0.000225435	0.000188912
Prdm14	EpiSC	1.49e-06	2.06e-06	3.96e-06
	BV+SC+	0.01384	0.013602	0.012913
	ESC	0.004876	0.0045497	0.0033538
Tfap2c	EpiSC	7.11e-05	7.9e-05	8e-05
	BV+SC+	0.042986	0.042101	0.035649
	ESC	0.005318	0.0063457	0.0058191
Dppa3	EpiSC	8.61e-06	9.83e-06	4.91e-06
	BV+SC+	0.183646	0.183011	0.183011
	ESC	0.007189	0.007115	0.0041
Klf4	EpiSC	0.000384	0.000153444	9.09227e-05
	BV+SC+	0.003075	0.003151	0.002036
	ESC	0.024097	0.03901	0.030607
Tbx3	EpiSC	4.13e-06	7.31149e-06	7.42878e-06
	BV+SC+	0.002869	0.002008	0.002205
	ESC	0.013602	0.016176	0.015041

## Sheet: Fig. 3f
Percentage of KLF4 positive cells
Field	Day1	Day4
1	0	95.32
2	0	98.21
3	2.94	100
4	0	100
5	1.85	100
6	0	92.85

## Sheet: Fig. 4c
Quntification of H3K9me2 and H3K27me3 levels using H3 levels as standard
		Exp.1	Exp.2
H3K9me2	ESC	1	1
	EpiSC	1.45465	1.68605
	BV+SC+	0.389705	0.565904
H3K27me3	ESC	1	1
	EpiSC	0.271855	0.479579
	BV+SC+	0.688015	0.848277

## Sheet: Fig. 5f
		Relative expression to Gapdh
		WT			Prdm1-KO
		Exp.1	Exp.2	Exp.3	Exp.1	Exp.2	Exp.3
Prdm1	D3	0.00734	0.00475942	0.004216	1e-06	1e-06	5.79e-07
	D5	0.002568	0.004334	0.00322832	0	7e-06	6e-07
Nanos3	D3	0.021344	0.0102374	0.007652	3.1e-05	4.9e-05	3.84e-05
	D5	0.009388	0.005336	0.007494	6.5e-05	9.6e-05	3.82283e-05
Klf2	D3	0.031034	0.043586	0.020193	0.000336	0.00088	0.000449
	D5	0.044656	0.041092	0.046071	0.001893	0.000449	0.001236
Nr5a2	D3	0.013697	0.012259	0.005244	0.000153	0.00019	0.000456
	D5	0.005263	0.012259	0.010746	3.6e-05	3.5e-05	5.81e-05
Plac1	D3	0.022021	0.032804	0.025916	0.036906	0.096388	0.037034
	D5	0.027394	0.037163	0.036147	0.05954	0.096723	0.0625
Peg10	D3	0.784584	1.15669	0.926588	1.48968	2.09943	1.6358
	D5	0.351111	1.47427	0.668964	1.82766	1.98619	1.62451

## Sheet: Fig. 6a
Percentage of BVSC positive cells
		Exp.1	Exp.2	Exp.3
S1		11.7	14.7	14.4
S1-EPZ6438		11.2	12	12.7
S1-EPZ5676		2.18	1.53	1.43
S1-EPZ5676+SGC0946		14.9	17.7	17.6

## Sheet: Fig. 6b
		Exp.1	Exp.2	Exp.3
		Relative expression to Gapdh
Prdm1	-DOT1L i	0.00213	0.002734	0.00236
	+EPZ5676	0.0044871	0.003262	0.00388
	+SGC0946	0.008729	0.004979	0.00541058
Dppa3	-DOT1L i	0.000459	0.000192	0.000412
	+EPZ5676	0.001153	0.002275	0.001245
	+SGC0946	0.003594	0.004016	0.001772
Nanos3	-DOT1L i	0.000544	0.000551	0.000359
	+EPZ5676	0.00295	0.002869	0.003151
	+SGC0946	0.004694	0.005941	0.00441
Gata2	-DOT1L i	0.010562	0.009453	0.0135553
	+EPZ5676	0.01038	0.0132304	0.0183892
	+SGC0946	0.010746	0.0105253	0.011242
Plac1	-DOT1L i	0.00882003	0.0107092	0.006944
	+EPZ5676	0.0128241	0.00817254	0.010167
	+SGC0946	0.008943	0.00822938	0.007391

## Sheet: Fig. 6k
Percentage of BVSC positive cells
		Exp.1	Exp.2	Exp.3
-DOT1Li	WT	2.05	1.52	1.26
	Gata3-KO	6.06	6.87	7.78
	Gata6-KO	5.03	10.2	6.1
+DOT1Li	WT	16.5	17.1	18.8
	Gata3-KO	21.9	25.5	24
	Gata6-KO	19.7	24.2	21.4

## Sheet: Fig. 7e
	Relative expression to Gapdh and WT
	WT			Gata2-KO-1#			Gata2-KO-2#
	Exp.1	Exp.2	Exp.3	Exp.1	Exp.2	Exp.3	Exp.1	Exp.2	Exp.3
Gata2	1.05582	0.906495	1.03768	0.003472	0.004044	0.003533	0.004245	0.004944	0.005318
Plac1	0.953071	0.9597	1.08723	0.091189	0.090559	0.079937	0.073812	0.073302	0.061426
Peg10	1.28707	1.41823	1.25188	0.057313	0.052012	0.058924	0.071051	0.06448	0.068157
Phlda2	1.04181	1.00284	0.955346	0.040107	0.041666	0.043737	0.046552	0.048361	0.036651
Prdm1	0.725174	1.39127	0.883559	3.12748	1.63014	2.56685	3.24901	2.6666	1.69937
Prdm14	0.819239	1.25907	0.921692	2.31338	1.50525	2.05623	2.04911	1.82134	1.59107
Dppa3	0.663455	1.27728	1.05927	15.7797	8.19646	9.88335	8.33973	5.22344	3.74509
Nanos3	0.663455	1.27728	1.05927	9.35022	5.91755	4.62675	7.75432	3.83706	3.95863

## Sheet: Supplementary Fig. 3b
	Oct4-GFP-	Oct4-GFP+/KLF4-	Oct4-GFP+/KLF4+
Day6	77.4	16.07	6.54
Day8	20.9	7.64	71.46

[truncated: 10 more sheets: Supplementary Fig. 4a, Supplementary Fig. 5d, Supplementary Fig. 5i, Supplementary Fig. 6a, Supplementary Fig. 6c, Supplementary Fig. 6d, Supplementary Fig. 6e, Supplementary Fig. 6k, Supplementary Fig. 7d, Supplementary Fig. 7f]
